# Supplementary material for: Intravital imaging allows real-time characterization of tissue resident eosinophils
Source: Commun Biol. 2019 May 13;2:181. doi: 10.1038/s42003-019-0425-3 (PMC6513871; doi:10.1038/s42003-019-0425-3)
Supplement: Supplementary file 6 — Supplementary Data [file 42003_2019_425_MOESM6_ESM.xlsx]

## Sheet: Fig 1H& 2H
Small	Cecum	Colon	Mesentery	Liver	ILN	Skin		Intravital Eos/mm2
297.54	298.68	288.8	337	26.4	343.5	114.5
167.96	242.44	116.28	77.5	27.5	458.5	133
117.42	387.22	164.92	141	15	306	120.5
154.28

## Sheet: Fig 1D& 3G& S1E
Liver	Lung	LN	Dorsal	Ear	Small	Cecum	Colon		EPX cells/mm2
6.74428	158.333	455.263	602.326	37.6812	142.398	128.231	43.3198
4.29155	262.82	778.431	671.795	64.4444	223.567	200.465	142.135
4.36548	291.861	628.205	408.333	50.9091	237.773	169.355	42.2764

## Sheet: Fig 1I
Small	Cecum	Colon	Circularity
0.648	0.599	0.381
0.773	0.182	0.765
0.605	0.235	0.84
0.581	0.633	0.543
0.66	0.227	0.336
0.806	0.582	0.166
0.896	0.528	0.406
0.841	0.203	0.624
0.819	0.27	0.863
0.752	0.75	0.9
0.756	0.593	0.228
0.582	0.698	0.846
0.573	0.576	0.436
0.73	0.674	0.797
0.93	0.489	0.442
0.527	0.702	0.397
0.895	0.598	0.735
0.474	0.604	0.621
0.658	0.142	0.727
0.418	0.322	0.295
0.406	0.474	0.653
0.754	0.445	0.547
0.855	0.64	0.871
0.822	0.533	0.318
0.582	0.373	0.719
0.728	0.295	0.799
0.612	0.611	0.795
0.868	0.406	0.677
0.889	0.296	0.494
0.711	0.735	0.433
0.956	0.488	0.791
0.815	0.612	0.703
0.697	0.527	0.396
0.589	0.697	0.53
0.591	0.572	0.706
0.659	0.743	0.456
0.829	0.611	0.552
0.883	0.406	0.562
0.285	0.524	0.313
0.675	0.63	0.483
0.376	0.264	0.682
0.938	0.574	0.143
0.797	0.691	0.484
0.204	0.638	0.666
0.628	0.832	0.337
0.325	0.439	0.274
0.715	0.549	0.451
0.77	0.46	0.834
0.637	0.446	0.644
0.516	0.371	0.172
0.685	0.576	0.643
0.593	0.698	0.79
0.583	0.138	0.531
0.437	0.462	0.712
0.553	0.286	0.37
0.493	0.815	0.51
0.234	0.543	0.354
0.855	0.759	0.675
0.272	0.588	0.251
0.862	0.599	0.42
0.519	0.568	0.558
0.395	0.192	0.586
0.25	0.605	0.661
0.357	0.702	0.565
0.544	0.605	0.743
0.589	0.853	0.384
0.703	0.813	0.712
0.379	0.48	0.424
	0.535
	0.609
	0.723
	0.354
	0.815

## Sheet: Fig 1J
Small	Cecum	Colon	Spreading
122.633	104.006	68.302
80.721	162.994	60.541
67.526	44.241	76.064
58.212	129.619	58.988
59.764	47.346	39.584
66.75	182.398	52.779
86.154	87.706	41.137
70.631	46.57	115.648
74.511	57.436	68.302
90.035	110.215	72.183
104.782	119.529	74.511
50.45	126.514	79.945
124.186	139.709	149.799
50.45	48.898	77.616
72.183	83.825	86.93
60.541	145.142	169.203
92.363	149.023	87.706
40.36	137.38	76.84
65.974	190.936	124.962
150.575	69.854	182.398
48.898	134.276	158.337
84.602	117.976	121.857
106.334	52.003	69.854
90.811	115.648	43.465
48.898	156.785	94.692
128.067	49.674	71.407
72.959	111.767	60.541
98.572	138.157	135.828
121.857	83.825	66.75
86.154	87.706	79.168
56.66	117.2	57.436
78.392	113.32	172.308
85.378	72.959	128.067
44.241	161.441	114.096
45.017	107.886	56.66
80.721	111.767	101.677
97.796	167.651	90.811
79.945	65.198	65.198
94.692	86.93	79.945
134.276	97.02	114.096
81.497	185.502	121.081
54.331	72.183	104.006
40.36	152.904	183.95
148.247	76.064	109.439
133.5	66.75	176.189
155.232	74.511	71.407
136.604	172.308	86.93
59.764	161.441	74.511
110.991	155.232	120.305
142.814	184.726	45.793
83.825	113.32	64.421
111.767	44.241	60.541
52.779	188.607	158.337
53.555	117.2	59.764
108.663	74.511	53.555
118.753	111.767	180.069
81.497	88.482	96.244
62.093	81.497	152.128
50.45	68.302	54.331
101.677	93.139	81.497
85.378	65.198	58.212
74.511	144.366	74.511
121.081	93.139	89.259
38.808	81.497	105.558
69.078	83.825	90.035
72.183	64.421	45.793
142.814	71.407	98.572
62.869	69.854	117.976
	149.023
	102.453
	100.125
	54.331
	73.735

## Sheet: Fig 3E
Heart	Lung	Liver	Spleen	Kidney	Dorsal	Ears		GFP WBI
32.3608	564.047	917.876	0	391.219	2194.47	1038.99		Background subtracted
347.907	1096.63	728.61	0	420.012	961.16	1164.24
183.803	762.567	826.7	0	623.327	3812.34	969.893

## Sheet: Fig 3F
Heart	Lung	Liver	Spleen	Kidney	Dorsal	Ears		tdTomato WBI
198.716	2406.63	1479.67	386.013	49.8125	5700.25	851.708		Background subtracted
3345.97	2418.01	2063.72	143.973	333.987	7546.26	763.132
94.035	1665.04	892.526	474.792	81.1327	1872.05	393.979

## Sheet: Fig 4C
PBS	Ova	Total Eos
37	38
12	41
13	31
18	104
13	46
	43

## Sheet: Fig 4D
PBS	Ova	Total PMN
192	149
85	88
	140

## Sheet: Fig 4E
PBS	Silica	Total Eos
53	150
41	160
21	111
51	155
52	120
	118
	116

## Sheet: Fig 5B
PBS	Ova		Eos Crawling
1	13
4	5
3	6
11	64
0	12
	17

[truncated: 2 more sheets: Fig 5C, Fig 5G]
